# Supplementary material for: Untargeted Metabolomics Based on UPLC-Q-Exactive-Orbitrap-MS/MS Revealed the Differences and Correlations between Different Parts of the Root of Paeonia lactiflora Pall
Source: Molecules. 2024 Feb 24;29(5):992. doi: 10.3390/molecules29050992 (PMC10935087; doi:10.3390/molecules29050992)
Supplement: Supplementary file 1 [file molecules-29-00992-s001.zip]

Archive with 2 entries (2 files):
- molecules-2839204-figures.jpg
- molecules-2839204-supplementary.xlsx
