# Supplementary material for: Untargeted Metabolomics Based on UPLC-Q-Exactive-Orbitrap-MS/MS Revealed the Differences and Correlations between Different Parts of the Root of Paeonia lactiflora Pall
Source: Molecules. 2024 Feb 24;29(5):992. doi: 10.3390/molecules29050992 (PMC10935087; doi:10.3390/molecules29050992)
Supplement: Supplementary file 1 [file molecules-29-00992-s001.zip › molecules-2839204-supplementary.xlsx]

## Sheet: Sheet1
		Table S1. Model parameters for inter-group multivariate statistical analysis.
	Models	Principal component score	Orthogonal fraction	Number of samples	R2X(cum)	R2Y(cum)	Q2(cum)	R2	Q2
cor/phl	PCA	2	0	12	0.639
	PLS	2	0	12	0.81	0.995	0.992
	OPLS	1	1	12	0.81	0.995	0.992	0.476	-0.641
cor/xyl	PCA	2	0	12	0.72
	PLS	2	0	12	0.85	0.998	0.993
	OPLS	1	1	12	0.85	0.998	0.992	0.633	-0.614
phl/xyl	PCA	2	0	12	0.548
	PLS	3	0	12	0.796	0.998	0.944
	OPLS	1	2	12	0.796	0.998	0.95	0.954	-0.363
		Table S2. Detailed information table for the top 50 differential metabolites.
	cor_phl		cor_xyl		phl_xyl
	Differential metabolites	Category	Differential metabolites	Category	Differential metabolites	Category
1	3,4,5-trihydroxy-6-{[8-(2-hydroxypropan-2-yl)-2-oxo-4-propyl-2H,8H,9H-furo[2,3-h]chromen-5-yl]oxy}oxane-2-carboxylic acid	Coumarins	3,4,5-trihydroxy-6-{[8-(2-hydroxypropan-2-yl)-2-oxo-4-propyl-2H,8H,9H-furo[2,3-h]chromen-5-yl]oxy}oxane-2-carboxylic acid	Coumarins	Albiflorin	Monoterpene glycosides
2	Albiflorin	Monoterpene glycosides	Albiflorin	Monoterpene glycosides	Paeoniflorin	Monoterpene glycosides
3	Paeoniflorin	Monoterpene glycosides	Isocitrate	fatty acids	3,4,5-trihydroxy-6-{[8-(2-hydroxypropan-2-yl)-2-oxo-4-propyl-2H,8H,9H-furo[2,3-h]chromen-5-yl]oxy}oxane-2-carboxylic acid	Coumarins
4	Sucrose	saccharides	Paeoniflorin	Monoterpene glycosides	Pranlukast	Organic Heterocyclic Compounds
5	Pranlukast	Organic heterocyclic compound	Sucrose	carbohydrate	Isocitrate	organic acids
6	Isocitrate	Fatty acids	L-Arginine	amino acids	L-Arginine	amino acids
7	Homoveratric acid	C6-C3	Allose	carbohydrate	dTDP-4-dehydro-6-deoxy-alpha-D-glucose	Nucleosides
8	gibberellin A3 O-beta-D-glucoside	Diterpenoids	1-Propenyl 1-(1-propenylthio)propyl disulfide	Thioether	Sucrose	carbohydrate
9	Allose	carbohydrate	Pranlukast	Organic Heterocyclic Compounds	Epicatechin 3',4'-dimethyl ether	flavonoids
10	D-Fructofuranose 1,2':2,3'-dianhydride	sugar derivatives	Homoveratric acid	C6-C3	Allose	carbohydrate
11	6-Methoxykaempferol 3-rhamnoside-7-(4'''-acetylrhamnoside)	flavonoids	dTDP-4-dehydro-6-deoxy-alpha-D-glucose	Nucleosides	1-Propenyl 1-(1-propenylthio)propyl disulfide	Thioether
12	1-Propenyl 1-(1-propenylthio)propyl disulfide	Sulfur wake	3,5-Dihydroxyphenyl 1-O-(6-O-galloyl-beta-D-glucopyranoside)	Tannins	gibberellin A3 O-beta-D-glucoside	Diterpenoids
13	Quercetin 3-(2'''-feruloylsophoroside)	flavonoids	Raltitrexed	Organic Heterocyclic Compounds	3,5-Dihydroxyphenyl 1-O-(6-O-galloyl-beta-D-glucopyranoside)	Tannins
14	D-(+)-Malic acid	fatty acids	Epicatechin 3',4'-dimethyl ether	flavonoids	3-(4-Hydroxy-3-methoxyphenyl)propionic acid	Phenylpropionic acid
15	6-(3,4-dihydroxy-6-methyl-5-oxooxan-2-yl)-5,7-dihydroxy-2-phenyl-4H-chromen-4-one	flavonoid glycosides	4-Dodecylbenzenesulfonic Acid	Benzenesulfonic acid derivatives	2-(2,5-Dihydroxy-4-methoxyphenyl)-3,5,6,7-tetrahydroxy-3,4-dihydro-2H-1-benzopyran-4-one	flavonoids
16	Epicatechin 3',4'-dimethyl ether	flavonoids	6-Methoxykaempferol 3-rhamnoside-7-(4'''-acetylrhamnoside)	flavonoids	ent-Epicatechin-(4alpha->6)-ent-epicatechin	flavonoids
17	4-Dodecylbenzenesulfonic Acid	Benzenesulfonic acid derivatives	6-[(E)-2-[3-(3,5-dihydroxyphenyl)-2-(4-hydroxyphenyl)-2,3-dihydro-1-benzofuran-5-yl]ethenyl]benzene-1,2,4-triol	flavonoids	(±)-Catechin	flavonoids
18	3,5-Dihydroxyphenyl 1-O-(6-O-galloyl-beta-D-glucopyranoside)	Tannins	D-(+)-Malic acid	fatty acids	Raltitrexed	Carboxylic acid derivatives
19	Delphinidin 3-lathyroside 5-(6-acetylglucoside)	flavonoids	D-Fructofuranose 1,2':2,3'-dianhydride	Carbohydrate derivatives	Aprepitant	Organic Heterocyclic Compounds
20	Mycophenolic acid O-acyl-glucuronide	sugar derivatives	PA(0:0/18:2(9Z, 12Z))	Glycerophosphates	CE(16:1(9Z))	Steroid Derivatives
21	ent-Epicatechin-(4alpha->6)-ent-epicatechin	flavonoids	Eugenol O-[a-L-Arabinofuranosyl-(1->6)-b-D-glucopyranoside]	sugar derivatives	Quercetin 3-(2'''-feruloylsophoroside)	flavonoids
22	(±)-Catechin	flavonoids	1,2,3,4-Tetrahydro-6-propanoylpyridine	Tetrahydropyridines	PA(0:0/18:2(9Z, 12Z))	Glycerophosphates
23	dTDP-4-dehydro-6-deoxy-alpha-D-glucose	nucleoside	CE(16:1(9Z))	Steroid Derivatives	Kaempferol 3-(2-(E)-p-coumarylrhamnoside)	flavonoids
24	Penciclovir	Purine derivatives	3-hexenedioic acid	fatty acids	4-Dodecylbenzenesulfonic Acid	Benzenesulfonic acid derivatives
25	6-[(E)-2-[3-(3,5-dihydroxyphenyl)-2-(4-hydroxyphenyl)-2,3-dihydro-1-benzofuran-5-yl]ethenyl]benzene-1,2,4-triol	flavonoids	Ubiquinol 8	Enol lipids	2-[3-hydroxy-4-(methoxymethyl)phenyl]-3,4-dihydro-2H-1-benzopyrane-3,5,7-triol	flavonoids
26	3-hexenedioic acid	fatty acids	2-(2,5-Dihydroxy-4-methoxyphenyl)-3,5,6,7-tetrahydroxy-3,4-dihydro-2H-1-benzopyran-4-one	flavonoids	2-Hydroxy-3-(4-methoxyphenyl)propanoic acid	Phenylpropionic acid
27	Ubiquinol 8	Enol lipids	Isopalmitic acid	fatty acids	3-(2,4-Dihydroxyphenyl)-5,7,8-trihydroxy-3,4-dihydro-2H-1-benzopyran-4-one	flavonoids
28	Citbismine C	Quincy derivatives	L-Glutamate	amino acids	6-[(E)-2-[3-(3,5-dihydroxyphenyl)-2-(4-hydroxyphenyl)-2,3-dihydro-1-benzofuran-5-yl]ethenyl]benzene-1,2,4-triol	flavonoids
29	1,2,3,4-Tetrahydro-6-propanoylpyridine	Tetrahydropyridines	2,4,7,10,13,16,19-Docosaheptaenoyl-CoA	fatty acid esters	Cinnamtannin A1	flavonoids
30	Raltitrexed	Carboxylic acid derivatives	Citbismine C	Quincy derivatives	3-hydroxy-3-methyl-Glutaric acid	fatty acids
31	Isopalmitic acid	fatty acids	Penciclovir	Purine derivatives	L-Glutamate	amino acids
32	Kaempferol 3-(2-(E)-p-coumarylrhamnoside)	flavonoids	3-(4-Hydroxy-3-methoxyphenyl)propionic acid	Phenylpropionic acid	2,4,7,10,13,16,19-Docosaheptaenoyl-CoA	fatty acid esters
33	Ethyl gallate	Parabens	3-hydroxy-3-methyl-Glutaric acid	fatty acids	N2-(2-Carboxymethyl-2-hydroxysuccinoyl)arginine	Amino acid derivatives
34	Diffutin	flavonoids	N2-(2-Carboxymethyl-2-hydroxysuccinoyl)arginine	Carboxylic acid derivatives	Mycophenolic acid O-acyl-glucuronide	sugar derivatives
35	2-Hydroxybenzaldehyde O-[xylosyl-(1->6)-glucoside]	sugar derivatives	6'''-O-Sinapoylsaponarin	flavonoid glycosides	Eugenol O-[a-L-Arabinofuranosyl-(1->6)-b-D-glucopyranoside]	sugar derivatives
36	1-(11Z,14Z-eicosadienoyl)-glycero-3-phosphate	Glycerophosphates	Auriculoside	flavonoids	6'''-O-Sinapoylsaponarin	flavonoid glycosides
37	6-O-Galloylsucrose	carbohydrate	PA(18:2(9Z,12Z)/0:0)	Glycerophosphates	Epicatechin	flavonoids
38	PC(18:2(9Z,12Z)/0:0)	Glycerophosphates	N-Undecylbenzenesulfonic acid	Benzenesulfonic acid derivatives	PA(18:2(9Z,12Z)/0:0)	Glycerophosphates
39	Reserpine	indol alkaloids	Aprepitant	Organic Heterocyclic Compounds	1,2,3,4-Tetrahydro-6-propanoylpyridine	Tetrahydropyridines
40	PA(20:2(11Z, 14Z)/0:0)	Glycerophosphates	3-Hydroxychavicol 1-[rhamnosyl-(1->6)-glucoside]	sugar derivatives	Delphinidin 3-lathyroside 5-(6-acetylglucoside)	flavonoid glycosides
41	Sandosapogenol	Triterpenoids	2-Hydroxybenzaldehyde O-[xylosyl-(1->6)-glucoside]	sugar derivatives	Ethyl gallate	Parabens
42	4-O-beta-D-Glucopyranuronosyl-L-fucose	sugar derivatives	D-Glucose	carbohydrate	2,3-Dihydroxy-1-(4-hydroxy-3-methoxyphenyl)-1-propanone	C6-C3
43	xi-Linalool 3-[rhamnosyl-(1->6)-glucoside]	sugar derivatives	2,3-Dihydroxy-1-(4-hydroxy-3-methoxyphenyl)-1-propanone	C6-C3	trans-O-Methylgrandmarin	Coumarins
44	Gentianose	carbohydrate	1-(11Z,14Z-eicosadienoyl)-glycero-3-phosphate	Glycerophosphates	6-[6-hydroxy-2-(4-hydroxyphenyl)-4-[2-(4-hydroxyphenyl)ethenyl]-2,3-dihydro-1-benzofuran-3-yl]benzene-1,2,4-triol	flavonoids
45	trans-O-Methylgrandmarin	Coumarins	4-O-beta-D-Glucopyranuronosyl-L-fucose	sugar derivatives	3-hexenedioic acid	fatty acids
46	2,6-Dimethyl-4-hydroxybenzaldehyde	C6-C2	2-[3-hydroxy-4-(methoxymethyl)phenyl]-3,4-dihydro-2H-1-benzopyrane-3,5,7-triol	flavonoids	Homoveratric acid	Phenylacetic acid
47	b-D-Xylopyranosyl-(1->4)-a-L-rhamnopyranosyl-(1->2)-L-arabinose	carbohydrate	Norethindrone Acetate	steroids	Ubiquinol 8	Enol lipids
48	Dihydroprudomenin	flavonoids	xi-Linalool 3-[rhamnosyl-(1->6)-glucoside]	sugar derivatives	6'-O-Galloylsucrose	carbohydrate
49	L-Histidinol	amino acids	Dihydroprudomenin	flavonoids	3,4,5-trihydroxy-6-[(14-hydroxy-3-methyl-1,7-dioxo-3,4,5,6,7,8,9,10-octahydro-1H-2-benzoxacyclotetradecin-16-yl)oxy]oxane-2- carboxylic acid	Macrolides
50	Artocarpin	flavonoids	3-(2,4-Dihydroxyphenyl)-5,7,8-trihydroxy-3,4-dihydro-2H-1-benzopyran-4-one	flavonoids	Barbatoflavan	flavonoids
